# Supplementary material for: l-Ornithine-N5-monooxygenase (PvdA) Substrate Analogue Inhibitors for Pseudomonas aeruginosa Infections Treatment: Drug Repurposing Computational Studies
Source: Biomolecules. 2022 Jun 25;12(7):887. doi: 10.3390/biom12070887 (PMC9313252; doi:10.3390/biom12070887)
Supplement: Supplementary file 1 [file biomolecules-12-00887-s001.zip]

Archive with 1 entries (1 files):
- biomolecules-1770521-supplementary.pdf
